# Supplementary material for: Mortality Trends Due to Skin Melanoma in Poland in the Years 2000–2020
Source: Int J Environ Res Public Health. 2022 Dec 2;19(23):16118. doi: 10.3390/ijerph192316118 (PMC9739595; doi:10.3390/ijerph192316118)
Supplement: Supplementary file 1 [file ijerph-19-16118-s001.zip]

Archive with 1 entries (1 files):
- ijerph-2027278-supplementary.pdf
